# Supplementary material for: Metabolite profiles and DNA methylation in metabolic syndrome: a two-sample, bidirectional Mendelian randomization
Source: Front Genet. 2023 Sep 15;14:1184661. doi: 10.3389/fgene.2023.1184661 (PMC10540781; doi:10.3389/fgene.2023.1184661)
Supplement: Supplementary file 1 [file DataSheet1.ZIP]

Archive with 9 entries (8 files):
- Jones_Supplement_Rev/
- Jones_Supplement_Rev/Figure-S1.png
- __MACOSX/Jones_Supplement_Rev/._Figure-S1.png
- Jones_Supplement_Rev/Figure-S2.png
- __MACOSX/Jones_Supplement_Rev/._Figure-S2.png
- Jones_Supplement_Rev/Jones_Suppl_rev.docx
- __MACOSX/Jones_Supplement_Rev/._Jones_Suppl_rev.docx
- Jones_Supplement_Rev/Jones_Suppl_Tables_rev.xlsx
- __MACOSX/Jones_Supplement_Rev/._Jones_Suppl_Tables_rev.xlsx
