# Supplementary material for: Metabolite profiles and DNA methylation in metabolic syndrome: a two-sample, bidirectional Mendelian randomization
Source: Front Genet. 2023 Sep 15;14:1184661. doi: 10.3389/fgene.2023.1184661 (PMC10540781; doi:10.3389/fgene.2023.1184661)
Supplement: Supplementary file 1 [file DataSheet1.ZIP › Jones_Supplement_Rev/Jones_Suppl_Tables_rev.xlsx]

## Sheet: Supplement
Metabolite profiles and DNA methylation in metabolic syndrome: a two-sample, bidirectional Mendelian randomization
Supplemental Tables
ST1	MWAS summary statistics in REGARDS
ST2	Associations between prevalent MetS and metabolites selected for replication
ST3	Summary associations of CpG-metabolite pairs
ST4	Summary of reverse MR of CpG methylation on metabolites
ST5	Summary association statistics for mQTL SNPs selected from REGARDS
ST6	Summary association statistics for meQTL SNPs selected from HyperGEN

## Sheet: ST1
Supplemental Table 1. MWAS summary statistics for the main model and sensitivity analyses in REGARDS
Model: MetS ~ Age + Sex + Race + Smoking Status + Alcohol Use + Stroke Case Status
Metabolite	Full Cohort (n=2,039)					Main Model + Fasting Status					Stroke Controls Only (n=872)
	OR	L95	U95	SE	P	OR	L95	U95	SE	P	OR	L95	U95	SE	P
a_Glycerophosphocholine	0.927	0.783	1.098	0.0861	0.378963	0.926	0.783	1.097	0.0861	0.373571	0.906	0.754	1.088	0.0935	0.289438
a_Ketoglutaric_acid	1.109	0.943	1.304	0.0826	0.211443	1.107	0.941	1.303	0.083	0.218839	1.1	0.925	1.307	0.0949	0.280441
Acetoacetic_acid	1.141	0.967	1.347	0.0844	0.11657	1.14	0.965	1.346	0.085	0.123716	1.134	0.948	1.356	0.091	0.16794
Acetyl_alanine	0.891	0.747	1.063	0.0901	0.200691	0.887	0.742	1.06	0.0908	0.186983	0.889	0.734	1.076	0.0973	0.226607
Acetyl_carnitine	1.282	1.097	1.498	0.0793	0.00177283	1.292	1.105	1.509	0.0795	0.0013021	1.378	1.165	1.629	0.0855	0.000188505
Acetyl_glutamate	1.098	0.929	1.299	0.0854	0.271462	1.098	0.928	1.299	0.0858	0.28027	1.071	0.894	1.284	0.0923	0.453457
Acetyl_glutamine	0.855	0.722	1.013	0.0864	0.070443	0.856	0.723	1.014	0.0864	0.0720086	0.836	0.696	1.004	0.0935	0.0551839
Acetyl_lysine__alpha_	1.029	0.862	1.229	0.0905	0.749001	1.026	0.859	1.226	0.0905	0.771846	0.995	0.823	1.203	0.0966	0.960134
Acetyl_lysine__Epsilon_	1.208	1.011	1.442	0.0906	0.0376502	1.204	0.999	1.03	0.0908	0.0404923	1.171	0.969	1.415	0.0964	0.101366
Acetyl_neuraminic_acid	1.795	1.491	2.161	0.0947	7.71985e-10	1.794	1.49	2.16	0.0947	7.72124e-10	1.773	1.451	2.166	0.102	2.71701e-08
Aconitic_acid	1.204	1.015	1.429	0.0872	0.0332911	1.204	1.014	1.43	0.0876	0.0341267	1.167	0.97	1.403	0.0941	0.101366
Adenosyl_methyonine__SAM_	1.354	1.142	1.605	0.0868	0.000493288	1.354	1.142	1.606	0.0868	0.000493298	1.316	1.097	1.578	0.0926	0.00315969
ADMA_SDMA	1.033	0.87	1.226	0.0876	0.711421	1.032	0.87	1.226	0.0875	0.718884	1.011	0.843	1.212	0.0923	0.904511
ADP	0.905	0.771	1.062	0.0818	0.218839	0.903	0.769	1.06	0.0818	0.211443	0.867	0.729	1.032	0.0885	0.10776
Alanine	1.435	1.2	1.716	0.0911	7.75236e-05	1.438	1.201	1.723	0.0921	8.08117e-05	1.445	1.186	1.759	0.1003	0.000257283
Allantoin	1.083	0.919	1.276	0.0837	0.342225	1.081	0.915	1.277	0.0851	0.36293	1.112	0.931	1.328	1.117	0.809302
AMP	1.034	0.881	1.212	0.0813	0.681849	1.031	0.879	1.21	0.0817	0.703985	0.976	0.82	1.161	0.0885	0.779544
Anandamide	1.053	0.881	1.259	0.0911	0.568741	1.055	0.882	1.261	0.0911	0.555256	1.041	0.856	1.266	0.0996	0.689254
Anserine	1.103	0.934	1.304	0.085	0.246185	1.1	0.929	1.303	0.0863	0.26713	1.077	0.902	1.285	0.09	0.41244
Anthranilic_acid	0.99	0.838	1.171	0.0852	0.91242	0.995	0.843	1.174	0.0847	0.952162	0.994	0.83	1.191	0.0918	0.952169
Arachidonoylglycerol_acetate	1.072	0.909	1.263	0.0838	0.406636	1.071	0.909	1.261	0.0837	0.418035	1.098	0.918	1.314	0.0913	0.303296
Arginine	1.117	0.952	1.311	0.0817	0.177166	1.113	0.947	1.308	0.0823	0.190344	1.136	0.954	1.351	0.0886	0.150226
Asparagine	0.963	0.816	1.138	0.0849	0.659984	0.958	0.81	1.134	0.0856	0.617129	0.92	0.768	1.103	0.0921	0.368369
Aspartic_acid__Aspartate_	0.86	0.733	1.009	0.0815	0.0630295	0.861	0.733	1.01	0.0817	0.0673961	0.85	0.718	1.008	0.0866	0.0618187
Atorvastatin	1.287	1.089	1.52	0.0851	0.00311189	1.015	1	1.03	0.0847	0.00311193	1.31	1.091	1.572	0.093	0.00382536
ATP	0.923	0.788	1.081	0.0806	0.322292	0.922	0.787	1.079	0.0805	0.312615	0.897	0.755	1.065	0.0879	0.215309
Beta_alanine	1.186	1.004	1.402	0.0851	0.0445627	1.185	1.002	1.401	0.0854	0.0467245	1.205	1.007	1.442	0.0916	0.0426597
Beta_isovaleric_acid	1.216	1.025	1.443	0.0871	0.0245552	1.217	1.026	1.445	0.0873	0.0245553	1.182	0.984	1.42	0.0935	0.0738008
Betaine	0.92	0.783	1.082	0.0825	0.317429	0.92	0.782	1.081	0.0825	0.312615	0.944	0.796	1.119	0.0868	0.509428
Bilirubin	0.873	0.735	1.037	0.0878	0.121297	0.876	0.737	1.04	0.0879	0.131199	0.892	0.742	1.072	0.0937	0.222795
C10_carnitine	1.167	0.993	1.373	0.0827	0.0616271	1.181	1.001	1.393	0.0843	0.0489737	1.192	1.001	1.418	0.0887	0.0480175
C12_1_carnitine	1.143	0.961	1.361	0.0887	0.131198	1.156	0.968	1.381	0.0906	0.109754	1.183	0.98	1.427	0.0956	0.0787584
C12_carnitine	1.057	0.891	1.253	0.0869	0.528765	1.065	0.896	1.266	0.0879	0.471608	1.079	0.9	1.294	0.0924	0.406766
C14_1_carnitine	1.024	0.864	1.214	0.0867	0.779506	1.033	0.869	1.229	0.0885	0.711421	1.027	0.853	1.237	0.0946	0.771885
C14_2_carnitine	1.004	0.848	1.189	0.0863	0.968097	1.012	0.851	1.202	0.0879	0.896579	1.01	0.84	1.213	0.0934	0.920367
C14_carnitine	1.063	0.891	1.269	0.0902	0.496582	1.07	0.896	1.278	0.0907	0.459385	1.066	0.879	1.293	0.0981	0.515863
C16_1_carnitine	1.024	0.858	1.222	0.0902	0.79489	1.032	0.862	1.236	0.0919	0.726375	1.008	0.829	1.226	0.0998	0.936256
C16_2_carnitine	0.998	0.845	1.18	0.0851	0.984045	1.006	0.849	1.192	0.0866	0.944201	0.91	0.827	1.189	0.0925	0.928308
C16_carnitine	1.173	0.986	1.394	0.0883	0.0720085	1.182	0.993	1.407	0.0888	0.0588999	1.18	0.975	1.428	0.0972	0.0894875
C18_1_carnitine	1.037	0.869	1.238	0.0901	0.681849	1.043	0.873	1.246	0.0907	0.645565	1.042	0.858	1.265	0.0989	0.681907
C18_2_carnitine	0.907	0.767	1.072	0.0852	0.250279	0.909	0.769	1.076	0.0856	0.26713	0.882	0.737	1.057	0.092	0.174181
C18_carnitine	1.01	0.851	1.197	0.0869	0.91242	1.013	0.854	1.201	0.0868	0.888674	1.035	0.862	1.241	0.0929	0.711472
C26_carnitine	1.02	0.861	1.209	0.0865	0.818115	1.019	0.86	1.207	0.0862	0.825893	1.038	0.866	1.244	0.0923	0.689254
C3_carnitine	1.446	1.219	1.716	0.0872	2.4404e-05	1.44	1.211	1.712	0.0882	3.77422e-05	1.495	1.242	1.799	0.0944	2.26658e-05
C3_malonyl_carnitine	1.357	1.14	1.616	0.0888	0.000593427	1.358	1.14	1.617	0.0892	0.000615614	1.373	1.139	1.656	0.0954	0.00093753
C4_butyryl_carnitine	1.559	1.306	1.861	0.0903	9.34832e-07	1.557	1.303	1.86	0.0907	1.14328e-06	1.596	1.318	1.932	0.0974	1.86641e-06
C4_methylmalonyl_carnitine	1.093	0.925	1.291	0.0849	0.293843	1.091	0.923	1.29	0.0853	0.30785	1.157	0.969	1.381	0.0902	0.105594
C5_valeryl_carnitine	1.626	1.357	1.948	0.0923	1.50838e-07	1.626	1.355	1.951	0.0931	1.97132e-07	1.648	1.354	2.004	0.0999	6.93093e-07
C6_carnitine	1.483	1.24	1.772	0.0909	1.5634e-05	1.504	1.252	1.806	0.0934	1.30497e-05	1.562	1.279	1.908	0.1018	1.331e-05
C7_carnitine	1.322	1.122	1.558	0.0837	0.00085289	1.33	1.125	1.571	0.0851	0.000822865	1.408	1.176	1.686	0.0919	0.000203859
C8_carnitine	1.186	1.011	1.392	0.0816	0.0367415	1.197	1.017	1.409	0.083	0.0301221	1.238	1.042	1.472	0.0882	0.0152997
C9_carnitine	0.984	0.827	1.17	0.0884	0.85717	0.985	0.829	1.171	0.0882	0.865027	1.022	0.849	1.231	0.0946	0.818146
Carnitine	1.343	1.151	1.568	0.0788	0.000189101	1.336	1.145	1.558	0.0785	0.000230143	1.397	1.18	1.653	0.0858	0.00010787
Choline	1.137	0.963	1.343	0.0849	0.131198	1.135	0.961	1.34	0.0847	0.136379	1.107	0.923	1.326	0.0923	0.271636
Citicholine	1.13	0.966	1.322	0.0801	0.126172	1.13	0.965	1.322	0.0803	0.128666	1.121	0.944	1.333	0.0879	0.193944
Citidine_monophosphate__CMP_	1.366	1.142	1.633	0.0911	0.000638548	1.367	1.143	1.635	0.0911	0.000615614	1.328	1.095	1.61	0.0982	0.00394797
Citric_acid_Isocitric_acid	1.025	0.871	1.207	0.0833	0.764208	1.022	0.867	1.204	0.0838	0.79489	0.985	0.825	1.177	0.0903	0.872918
Citrulline	1.043	0.897	1.213	0.0769	0.58238	1.042	0.896	1.211	0.0768	0.59617	1.058	0.901	1.243	0.0821	0.490378
Cotinine	0.934	0.764	1.14	0.102	0.502934	0.933	0.764	1.14	0.102	0.496582	0.975	0.786	1.21	0.1097	0.818146
Creatine	0.887	0.744	1.058	0.0896	0.183667	0.884	0.741	1.055	0.0901	0.170838	0.888	0.735	1.074	0.0968	0.222795
Creatinine	0.886	0.752	1.045	0.0838	0.150021	0.889	0.754	1.048	0.0841	0.161666	0.89	0.744	1.065	0.0915	0.204423
cyclic_AMP	1.045	0.883	1.237	0.086	0.610107	1.046	0.883	1.239	0.0863	0.60312	1.041	0.863	1.255	0.0953	0.674589
Cystamine	0.946	0.798	1.121	0.0865	0.522245	0.948	0.8	1.123	0.0864	0.54193	0.96	0.798	1.156	0.0944	0.667302
Cystathione	1.535	1.296	1.817	0.0861	6.8935e-07	1.532	1.293	1.816	0.0866	8.88829e-07	1.527	1.272	1.833	0.093	6.12459e-06
Cystine	1.277	1.072	1.521	0.0891	0.00619748	1.273	1.069	1.517	0.0893	0.00678475	1.25	1.032	1.514	0.0975	0.0222593
Cytidine	1.662	1.372	2.014	0.0978	2.31182e-07	1.665	1.374	2.018	0.098	2.0791e-07	1.674	1.358	2.063	0.1064	1.53531e-06
D_Gluconic_acid	1.671	1.393	2.005	0.0928	3.41644e-08	1.672	1.392	2.008	0.0935	4.27587e-08	1.616	1.329	1.963	0.0094	1.61234e-06
Deoxycholic_acid	1.017	0.871	1.187	0.0788	0.833689	1.016	0.87	1.186	0.0792	0.841501	1.003	0.85	1.182	0.084	0.976074
Dimethylglycine	1.137	0.968	1.335	0.0819	0.11657	1.135	0.967	1.333	0.082	0.121297	1.127	0.946	1.343	0.0892	0.180594
DMGV	2.205	1.804	2.695	0.1024	1.67648e-14	2.206	1.805	2.697	0.1023	1.6772e-14	2.198	1.768	2.732	0.1109	2.58747e-12
FAD	1.116	0.951	1.311	0.0819	0.180395	1.117	0.951	1.312	0.0819	0.177166	1.14	0.958	1.357	0.0888	0.139234
Folate	0.935	0.789	1.108	0.0866	0.435481	0.933	0.788	1.106	0.0865	0.423804	0.924	0.769	1.109	0.0932	0.395558
Fumaric_acid	0.988	0.835	1.169	0.086	0.888674	0.987	0.833	1.169	0.0863	0.880779	0.978	0.818	1.17	0.091	0.810387
Glucose	1.47	1.248	1.73	0.0833	4.07722e-06	1.47	1.25	1.73	0.0829	3.53236e-06	1.434	1.199	1.716	0.0912	8.44616e-05
Glutamic_acid__Glutamate_	1.458	1.238	1.716	0.0833	6.53859e-06	1.458	1.238	1.717	0.0834	6.53895e-06	1.558	1.301	1.866	0.0919	1.61234e-06
Glutamine	0.948	0.802	1.121	0.0856	0.535327	0.95	0.803	1.123	0.0855	0.548573	0.923	0.772	1.104	0.0912	0.379102
Glutamine_UNC	1.037	0.876	1.226	0.0857	0.67453	1.033	0.874	1.221	0.0855	0.703985	0.996	0.831	1.194	0.9652	0.968102
Glutathione__GSH_	0.854	0.718	1.016	0.0885	0.0752249	0.857	0.72	1.02	0.0887	0.0820101	0.86	0.708	1.043	0.0986	0.126379
Glutathione_disulfide__GSSG_	0.844	0.721	0.989	0.0805	0.0358515	0.843	0.72	0.988	0.0804	0.0341267	0.838	0.707	0.993	0.0867	0.0416512
Glyceric_acid	1.113	0.941	1.318	0.086	0.211443	1.116	0.943	1.321	0.0859	0.200691	1.12	0.932	1.346	0.0935	0.226607
Glycerol_3_phosphate	1.252	1.069	1.468	0.0809	0.00548582	1.252	1.069	1.466	0.0806	0.0053199	1.308	1.106	1.546	0.0854	0.00174639
Glycine	0.737	0.617	0.881	0.0908	0.000793795	0.737	0.0616	0.88	0.091	0.000793809	0.71	0.586	0.86	0.0975	0.000471061
Glycochenodeoxycholic_acid	0.966	0.823	1.135	0.0818	0.67453	0.956	0.809	1.13	0.0854	0.60312	0.985	0.829	1.17	0.0878	0.857194
Glycocholic_acid	0.967	0.823	1.137	0.0824	0.689198	0.96	0.813	1.134	0.0848	0.631279	1.001	0.843	1.189	0.0878	0.992024
Guanine	0.993	0.844	1.167	0.0825	0.928296	0.993	0.844	1.167	0.0827	0.928296	0.982	0.826	1.167	0.0882	0.833717
Guanosine	1.511	1.255	1.819	0.947	1.36541e-05	1.514	1.257	1.822	0.0946	1.24703e-05	1.51	1.236	1.844	0.102	5.81651e-05
Guanosine_monophosphate__GMP_	0.913	0.779	1.071	0.0812	0.262846	0.91	0.776	1.069	0.0818	0.250279	0.881	0.741	1.048	0.0881	0.153075
Hippuric_acid	1.07	0.908	1.261	0.0836	0.418035	1.066	0.905	1.257	0.0839	0.441389	1.081	0.904	1.292	0.0909	0.395558
Histidine	0.998	0.847	1.176	0.0838	0.984045	0.995	0.844	1.172	0.0839	0.944201	0.943	0.791	1.125	0.0897	0.515863
Homocysteine	0.958	0.811	1.132	0.0849	0.617129	0.956	0.809	1.129	0.085	0.59617	0.957	0.799	1.145	0.0916	0.631348
Homogentisic_acid	1.471	1.246	1.736	0.0845	5.16928e-06	1.476	1.251	1.741	0.0842	4.07746e-06	1.457	1.221	1.739	0.0901	3.20912e-05
Hydroxy_lysine	0.874	0.74	1.034	0.0853	0.11657	0.873	0.739	1.031	0.0848	0.109754	0.901	0.752	1.079	0.0921	0.254599
Hydroxy_tyrosine	0.9997	0.842	1.18	0.0859	0.968097	0.995	0.841	1.178	0.0861	0.960127	0.987	0.82	1.188	0.0945	0.888692
Hydroxyphenylpyruvic_acid	1.375	1.16	1.63	0.0868	0.000248784	1.381	1.164	1.639	0.0874	0.000230143	1.38	1.151	1.655	0.0925	0.000526274
Hypoxanthine	0.934	0.785	1.113	0.0891	0.447342	0.935	0.785	1.113	0.0889	0.447343	0.934	0.773	1.128	0.0963	0.477894
Indole_3_carboxylic_acid	1.19	1.013	1.397	0.0818	0.0341266	1.191	1.014	1.399	0.0819	0.0332912	1.19	1	1.417	0.0888	0.0503139
Indole_3_lactic_acid	1.27	1.067	1.51	0.0886	0.0072035	1.27	1.067	1.512	0.0888	0.00720356	1.253	1.038	1.513	0.0188	0.0189955
Indole_3_propanoic_acid	0.861	0.732	1.013	0.0829	0.070443	0.859	0.731	1.011	0.0827	0.0673961	0.878	0.739	1.043	0.0877	0.136586
Indoxyl_sulfate	1.091	0.923	1.29	0.0852	0.303132	1.09	0.922	1.289	0.0853	0.312615	1.105	0.924	1.321	0.0911	0.271636
Inosine	0.979	0.824	1.162	0.0876	0.802613	0.98	0.825	1.163	0.0874	0.810354	0.977	0.812	1.175	0.0942	0.802646
Isoleucine	1.591	1.331	1.901	0.0909	3.52218e-07	1.589	1.329	1.899	0.091	4.11864e-07	1.645	1.354	1.998	0.0991	5.9557e-07
Keto_isocaproic_acid__KIC_	1.147	0.973	1.353	0.0841	0.101159	1.152	0.977	1.359	0.0843	0.0931107	1.147	0.961	1.3668	0.0898	0.128873
Kynurenic_acid	1.564	1.316	1.858	0.0879	4.11829e-07	1.561	1.313	1.856	0.0883	4.81165e-07	1.554	1.289	1.874	0.0953	4.21274e-06
Kynurenine	1.491	1.247	1.784	0.0913	1.24697e-05	1.492	1.246	1.786	0.0918	1.36548e-05	1.544	1.273	1.873	0.0983	1.1114e-05
Lactic_acid	1.191	0.998	1.422	0.0902	0.0525175	1.19	0.995	1.424	0.0915	0.0575743	1.153	0.951	1.399	0.00809	0.00772626
Leucine	1.689	1.39	2.053	0.0993	1.42938e-07	1.69	1.39	2.054	0.0995	1.50853e-07	1.717	1.39	2.121	0.1076	5.9557e-07
Lysine	1.306	1.107	1.541	0.0844	0.00160085	1.301	1.098	1.54	0.0862	0.00231792	1.345	1.122	1.611	0.0921	0.00132934
Maleic_acid	1.204	1.025	1.414	0.082	0.0233116	1.203	1.025	1.412	0.0817	0.0239265	1.212	1.017	1.445	0.0894	0.0318296
Malic_acid	1.052	0.888	1.247	0.0864	0.555256	1.052	0.888	1.247	0.0865	0.555256	1.05	0.875	1.26	0.0928	0.596247
Malonic_acid	0.891	0.752	0.1056	0.0865	0.183667	0.894	0.751	1.064	0.0889	0.20423	0.875	0.726	1.055	0.0954	0.161869
Methionine	1.038	0.881	1.223	0.0835	0.652758	1.034	0.878	1.218	0.0835	0.689198	1.024	0.859	1.219	0.0891	0.794925
Methyl_cysteine	0.975	0.827	1.15	0.0839	0.764208	0.972	0.824	1.146	0.084	0.733892	0.972	0.814	1.159	0.0899	0.749045
Methyl_histidine	1.181	1	1.394	0.0846	0.0489736	1.179	0.998	1.391	0.0847	0.0525176	1.162	0.969	1.393	0.0923	0.105594
Monomethylarginine__NMMA_	1.183	1.005	1.393	0.0832	0.043514	1.181	1.002	1.392	0.0837	0.0467245	1.142	0.96	1.359	0.0887	0.133976
Ornithine	1.075	0.92	1.256	0.0795	0.36293	1.073	0.918	1.254	0.0795	0.373571	1.072	0.908	1.267	0.0849	0.41244
Orotic_acid	0.785	0.658	0.937	0.0903	0.00742148	0.782	0.655	0.934	0.0906	0.00658367	0.796	0.657	0.965	0.0981	0.0205709
Oxalic_acid	0.834	0.701	0.993	0.0888	0.041479	0.835	0.701	0.994	0.0892	0.0435141	0.805	0.667	0.972	0.0958	0.0240672
Oxaloacetic_acid	1.29	1.076	1.546	0.0924	0.00583187	1.289	1.074	1.547	0.0931	0.00638798	1.319	1.084	1.605	0.0999	0.00572476
Pantothenic_acid	1.141	0.959	1.357	0.0885	0.136379	1.141	0.959	1.358	0.0887	0.136379	1.111	0.922	1.338	0.0949	0.267305
Phe_d8	0.995	0.846	1.169	0.0824	0.944201	0.995	0.847	1.17	0.0826	0.952162	1.028	0.866	1.221	0.0874	0.749045
Phenylalanine	1.156	0.981	1.363	0.0837	0.08201	1.156	0.981	1.362	0.0837	0.0820101	1.177	0.987	1.404	0.0898	0.0691017
Phosphocholine	1.122	0.948	1.323	0.0848	0.183667	1.12	0.948	1.322	0.0846	0.183667	1.102	0.921	1.319	0.0914	0.284915
Phosphocreatine__PCR_	1.072	0.912	1.259	0.0823	0.401007	1.07	0.91	1.258	0.0826	0.412312	1.059	0.887	1.263	0.0901	0.52886
Phosphoethanolamine	1.05	0.893	1.234	0.0823	0.555256	1.053	0.896	1.237	0.0823	0.535327	1.032	0.868	1.227	0.0882	0.718934
Proline	1.413	1.192	1.674	0.0865	6.8409e-05	1.416	1.191	1.684	0.0882	8.08117e-05	1.438	1.198	1.727	0.0932	0.000103584
Pseudouridine	1.164	0.976	1.387	0.0896	0.0911809	1.163	0.975	1.388	0.0889	0.0931107	1.163	0.96	1.407	0.0973	0.121504
Pyroglutamic_acid	0.883	0.748	1.043	0.0846	0.141716	0.884	0.748	1.044	0.0848	0.144444	0.901	0.753	1.078	0.0914	0.254599
Pyruvic_acid	1.167	0.988	1.377	0.0846	0.0689056	1.165	0.987	1.376	0.0847	0.0704432	1.144	0.958	1.365	0.0903	0.139234
Salicylic_acid	1.289	1.087	1.528	0.0868	0.00353875	1.287	1.083	1.529	0.0879	0.00414708	1.293	1.076	1.553	0.0933	0.00608289
Sarcosine	1.358	1.141	1.618	0.0891	0.000593427	1.36	1.14	1.623	0.0902	0.000662299	1.347	1.112	1.63	0.0974	0.00235762
Serine	0.82	0.693	0.972	0.0863	0.0221231	0.817	0.689	0.968	0.0866	0.0193799	0.792	0.661	0.949	0.0921	0.0115813
Simvastatin	0.934	0.794	1.099	0.0828	0.412312	0.937	0.789	1.113	0.0878	0.459385	0.917	0.768	1.095	0.3377	0.337321
Succinic_acid	1.021	0.863	1.209	0.0861	0.802613	1.021	0.863	1.209	0.0861	0.810354	0.989	0.823	1.189	0.0938	0.904511
Taurine	0.903	0.768	1.062	0.0825	0.215118	0.903	0.768	1.061	0.0823	0.215118	0.928	0.78	1.104	0.0886	0.395558
Taurocholic_acid	1.005	0.855	1.182	0.0825	0.952162	1.002	0.851	1.179	0.0829	0.984045	1.015	0.853	1.208	0.0885	0.86505
Taurodeoxycholic_acid	1.026	0.872	1.208	0.083	0.756593	1.022	0.866	1.206	0.0844	0.79489	1.043	0.876	1.241	0.0887	0.638473
Threonine	0.958	0.822	1.117	0.078	0.58238	0.955	0.819	1.112	0.0779	0.555256	0.949	0.808	1.114	0.0819	0.522341
Thyroxine	0.954	0.808	1.125	0.0844	0.575541	0.952	0.807	1.123	0.0844	0.561979	0.945	0.791	1.13	0.091	0.53542
Trimethyamine_N_oxide__TMAO_	1.268	1.083	1.486	0.0808	0.00331907	1.265	1.078	1.484	0.0814	0.0038932	1.185	1.403	1.001	0.086	0.0491545
Tryptophan	1.048	0.889	1.235	0.0838	0.575541	1.046	0.887	1.233	0.0839	0.59617	1.068	0.893	1.276	0.0909	0.471718
Tyrosine	1.075	0.919	1.257	0.0798	0.368227	1.072	0.916	1.254	0.08	0.384403	1.088	0.921	1.286	0.085	0.322449
UDP_GlcNAc	1.482	1.236	1.778	0.0927	2.23412e-05	1.483	1.237	1.779	0.0927	2.23422e-05	1.487	1.215	1.819	0.1028	0.000121757
UDP_glucose____galactose	1.268	1.07	1.503	0.0866	0.00619748	1.267	1.069	1.502	0.0866	0.00638798	1.291	1.075	1.55	0.0933	0.00626943
Uracil	0.87	0.74	1.023	0.0826	0.0911809	0.871	0.74	1.026	0.0834	0.0990972	0.879	0.738	1.046	0.0888	0.14465
Uric_acid	1.787	1.493	2.138	0.0916	3.00652e-10	1.789	1.495	2.14	0.0914	2.48406e-10	1.837	1.505	2.242	0.1015	3.066e-09
Uridine	1.028	0.871	1.213	0.0845	0.749001	1.034	0.875	1.221	0.085	0.696577	1.066	0.892	1.273	0.0904	0.484114
Uridine_monophosphate	1.276	1.08	1.508	0.085	0.00414704	1.275	1.08	1.506	0.0849	0.00427958	1.326	1.108	1.586	0.0912	0.00206509
Valine	1.191	1.017	1.396	0.0808	0.030122	1.186	1.01	1.393	0.0818	0.0367416	1.238	1.045	1.466	0.0862	0.0137017
Warfarin	1.728	1.438	2.076	0.0937	6.06072e-09	1.728	1.438	2.076	0.0936	6.06159e-09	1.812	1.484	2.213	0.1018	7.36324e-09
X_1_5_AG___1_deoxyglucose	0.804	0.688	0.94	0.0797	0.00638792	0.801	0.685	0.937	0.0798	0.00565651	0.823	0.694	0.977	0.0873	0.0260013
X_2_Aminoadipic_acid__AAA_	1.596	1.347	1.892	0.0867	7.44143e-08	1.592	1.338	1.893	0.0884	1.67941e-07	1.636	1.353	1.979	0.097	4.61743e-07
X_2_Aminooctanoate	0.896	0.768	1.045	0.0786	0.161666	0.895	0.768	1.044	0.0783	0.158692	0.903	0.767	1.064	0.0835	0.222795
X_2_deoxyuridine	0.892	0.755	1.053	0.0847	0.177166	0.897	0.759	1.06	0.0853	0.200691	0.871	0.728	1.042	0.0914	0.131406
X_2_Hydroxybutyric_acid__AHB_	1.159	0.982	1.367	0.0842	0.0802688	1.157	0.981	1.364	0.084	0.0837818	1.168	0.978	1.395	0.0904	0.0857873
X_2_Hydroxyglutaric_acid	1.057	0.894	1.249	0.0852	0.515765	1.059	0.896	1.252	0.0853	0.502934	1.045	0.873	1.251	0.0915	0.631348
X_2_ketoisovaleric_acid__KIV_	1.04	0.887	1.22	0.0812	0.631279	1.044	0.889	1.224	0.0814	0.60312	1.038	0.874	1.232	0.0874	0.667302
X_3_Aminoisobutyric_acid_BAIBA	0.908	0.765	1.078	0.0873	0.271462	0.907	0.765	1.077	0.0873	0.262846	0.906	0.753	1.091	0.0946	0.298628
X_3_Hydroxybutyric_acid__BHB_	1.291	1.096	1.521	0.0835	0.00224222	1.289	1.095	1.519	0.0835	0.00239591	1.294	1.087	1.541	0.089	0.00382536
X_5_Adenosyl_homocysteine__SAH_	1.567	1.327	1.85	0.0847	1.28323e-07	1.571	1.33	1.856	0.0849	1.1517e-07	1.467	1.28	1.753	0.0907	2.58401e-05
X_5_aminolevulinic_acid	0.944	0.793	1.124	0.089	0.515765	0.94	0.788	1.121	0.0898	0.490273	0.957	0.793	1.156	0.0961	0.645631
Xanthine	1.109	0.944	1.303	0.0824	0.207814	1.116	0.949	1.312	0.0826	0.186983	1.139	0.958	1.355	0.0883	0.139234
Xanthosine	1.214	1.024	1.439	0.0868	0.025856	1.213	1.024	1.438	0.0867	0.0258561	1.239	1.031	1.489	0.0936	0.0222593
Xanthurenic_acid	1.364	1.152	1.617	0.0864	0.000338496	1.359	1.144	1.614	0.0878	0.000475265	1.41	1.171	1.697	0.0944	0.000288685

## Sheet: ST2
Supplemental Table 2. Associations between prevalent MetS and metabolites selected for replication
Metabolite	REGARDS			HyperGEN
	OR	95% CI	P	OR	95% CI	P
2-Aminoadipic acid (AAA)	1.6	1.35, 1.89	7.44e-08	1.48	1.09, 1.99	0.011
Acetylcarnitine	1.28	1.10, 1.50	0.002	0.99	0.76, 1.30	0.95
Acetylneuraminic acid	1.8	1.49, 2.16	7.72e-10	1.06	0.82, 1.37	0.65
Alanine	1.44	1.20, 1.72	7.75e-05	1.52	1.16, 2.00	0.003
Betaine*	0.92	0.78, 1.08	0.32	0.78	0.59, 1.03	0.08
C3-carnitine	1.45	1.22, 1.72	2.44e-05	1.27	0.97, 1.65	0.08
C4-butyrylcarnitine	1.56	1.31, 1.86	9.35e-07	1.13	0.87, 1.47	0.35
C5-valerylcarnitine	1.63	1.36, 1.95	1.51e-07	1.29	0.98, 1.68	0.07
C6-carnitine	1.48	1.24, 1.77	1.56e-05	0.94	0.73, 1.22	0.66
C7-carnitine	1.32	1.12, 1.56	0.000853	--	--	--
Carnitine	1.34	1.15, 1.57	0.000189	0.89	0.69, 1.16	0.4
Choline*	1.14	0.96, 1.34	0.13	0.94	0.73, 1.23	0.66
Cystathionine*	1.54	1.30, 1.82	6.89e-07	0.99	0.76, 1.30	0.95
Cystine*	1.28	1.07, 1.52	0.006	0.94	0.72, 1.24	0.67
Cytidine	1.66	1.37, 2.01	2.31e-07	1.06	0.82, 1.38	0.64
D-gluconic acid (DGA)	1.67	1.39, 2.01	3.42e-08	2.28	1.61, 3.23	3.37e-06
Dimethylglycine (DMG)*	1.14	0.97, 1.34	0.12	0.8	0.62, 1.05	0.11
Dimethylguanidino valerate (DMGV)	2.21	1.80, 2.70	1.68e-14	1.28	0.98, 1.66	0.07
Glucose	1.47	1.25, 1.73	4.08e-06	2.71	1.95, 3.77	3.24e-09
Glutamate	1.46	1.24, 1.72	6.54e-06	1.53	1.15, 2.04	0.004
Glutathione (GSH)*	0.85	0.72, 1.02	0.08	--	--	--
Guanosine	1.51	1.26, 1.82	1.37e-05	--	--	--
Homocysteine*	0.96	0.81, 1.13	0.62	--	--	--
Homogentisic acid	1.47	1.25, 1.74	5.17e-06	--	--	--
Isoleucine	1.59	1.33, 1.90	3.52e-07	2.21	1.60, 3.04	1.45e-06
Kynurenic acid	1.56	1.32, 1.86	4.12e-07	1.11	0.85, 1.45	0.45
Kynurenine	1.49	1.25, 1.78	1.25e-05	1.06	0.82, 1.38	0.65
Leucine	1.69	1.39, 2.05	1.43e-07	2.16	1.57, 2.96	1.88e-06
Proline	1.41	1.19, 1.67	6.84e-05	1.24	0.95, 1.62	0.11
S-adenosylhomocysteine (SAH)*	1.57	1.33, 1.85	1.28e-07	1.25	0.94, 1.66	0.12
S-adenosylmethionine (SAM)*	1.35	1.14, 1.61	0.000493	--	--	--
Sarcosine*	1.36	1.14, 1.62	0.000593	0.95	0.73, 1.22	0.67
Serine*	0.82	0.69,0.97	0.022	0.71	0.54, 0.92	0.01
Taurine*	0.9	0.77, 1.06	0.22	0.65	0.49, 0.87	0.003
UDP-GlcNAc	1.48	1.24, 1.78	2.23e-05	--	--	--
Uric acid	1.79	1.49, 2.14	3.01e-10	1.24	0.95, 1.62	0.12
Xanthurenic acid	1.36	1.15, 1.62	0.000338	1.11	0.83, 1.48	0.5
*metabolite is upstream of methylation pathways; ‘--’ indicates metabolite unavailable in HyperGEN

## Sheet: ST3
Supplemental Table 3. Summary associations of CpG-metabolite pairs
Metabolite	CPT1A (cg00574958)		PHOSPHO1 (cg02650017)		ABCG1 (cg06500161)		SREBF1 (cg11024682)		SOCS3 (cg18181703)		TXNIP (cg19693031)
	B(SE)	P	B(SE)	P	B(SE)	P	B(SE)	P	B(SE)	P	B(SE)	P
Serine	0.0069(0.0021)	0.001712	0.0023(0.0016)	0.15	-0.0088(0.0028)	0.00199	-0.0146(0.0035)	6.64e-05	-0.0028(0.0042)	0.51	0.0074(0.0069)	0.28
Taurine	-0.0030(0.0023)	0.19	0.0011(0.0017)	0.52	-0.0053(0.0029)	0.07	-0.0069(0.0038)	0.07	-0.0035(0.0043)	0.41	0.0299(0.0066)	1.43e-05
Glucose	-0.0068(0.0024)	0.005295	-0.0023(0.0018)	0.19	0.0067(0.0031)	0.0332	0.0123(0.0040)	0.00275	0.0012(0.0046)	0.79	-0.0334(0.0069)	5.05e-06
Isoleucine	-0.0020(0.0026)	0.43	0.0031(0.0018)	0.1	0.0045(0.0033)	0.17	0.0033(0.0043)	0.44	-0.0025(0.0048)	0.96	-0.0192(0.0079)	0.016378
Leucine	-0.0038(0.0024)	0.12	0.0030(0.0017)	0.08	0.0049(0.0031)	0.12	0.0040(0.0041)	0.33	0.0029(0.0046)	0.53	-0.0136(0.0072)	0.062
D-Gluconic Acid	-0.0041(0.0023)	0.08	-0.0034(0.0017)	0.04661	0.0028(0.0031)	0.37	0.0052(0.0040)	0.19	-0.0018(0.0045)	0.68	-0.0171(0.0072)	0.01969
Alanine	-0.0007(0.0023)	0.77	0.0024(0.0017)	0.15	0.0028(0.0030)	0.35	0.0013(0.0040)	0.75	-0.0005(0.0044)	0.92	-0.0100(0.0072)	0.17
Glutamate	-0.0032(0.0024)	0.19	-0.0018(0.0018)	0.31	-0.0065(0.0031)	0.0386	0.0087(0.0040)	0.033567	-0.0065(0.0045)	0.15	-0.0129(0.0077)	0.1
2-Aminoadipic Acid (AAA)	-0.0026(0.0023)	0.33	0.0008(0.0017)	0.62	0.0032(0.0030)	0.29	-0.0012(0.0039)	0.78	0.0033(0.0043)	0.45	-0.0029(0.0073)	0.7
Models adjusted for age, gender, log(LV mass indexed to height 2.7), recruitment center, PC1-PC4, CD8T, CD4T, NK cells, B cells, monocytes, and family relatedness (random)

## Sheet: ST4
Supplemental Table 4. Summary of reverse MR of CpG methylation on metabolites
CpG (Gene)	Metabolite	Reverse MR Estimates				Sensitivity Analyses
		Method	n SNPs	B(SE)	P	Pleiotropy p-val	Heterogeneity p-val	R2 CpG	R2 Metabolite
cg06500161 (ABCG1)	Serine	IVW	122	-0.197(0.312)	0.53	0.025	0.96	--	0.083
		Egger		-1.534(0.668)	0.023
cg00574958 (CPT1A)	Glucose	IVW	15	-1.535(1.528)	0.31	0.09	0.75	0.82	0.011
		Egger		6.201(4.546)	0.2
	Serine	IVW		-1.031(1.515)	0.5	0.043	0.69		0.014
		Egger		8.056(4.297)	0.08
cg11024682 (SREBF1)	Serine	IVW	51	0.488(0.513)	0.34	0.9	0.99	--	0.029
		Egger		0.332(1.384)	0.81
	Taurine	IVW		0.413(0.510)	0.42	0.57	1		0.02
		Egger		1.138(1.371)	0.41
cg19693031 (TXNIP)	Serine	IVW	52	-0.118(0.063)	0.06	0.17	0	--	0.047
		Egger		-0.011(0.099)	0.91
IVW: inverse variance weighted; SNP: single nucleotide polymorphism

## Sheet: ST5
Supplemental Table 5. Summary association statistics for mQTL SNPs selected from REGARDS (p<1e-06)
RSID	ID	CHR	BP	REF	A1	BETA	SE	L95	U95	P
D-Gluconic Acid (nSNPs = 7)
rs643547	chr1_232395709_G_A	1	232395709	A	G	0.3518	0.06582	0.2228	0.4808	1.177e-07
rs600379	chr1_232397269_T_C	1	232397269	C	T	0.3508	0.06531	0.2228	0.4788	1.01e-07
rs1110167	chr1_232399913_T_C	1	232399913	C	T	0.3498	0.06598	0.2205	0.4792	1.471e-07
rs113482697	chr2_28357055_C_A	2	28357055	C	A	-0.6026	0.1194	-0.8366	-0.3685	5.539e-07
rs318198	chr16_64207177_A_C	16	64207177	A	C	0.3812	0.07453	0.2352	0.5273	3.904e-07
rs2041971	chr22_20413740_G_A	22	20413740	G	A	0.3096	0.06181	0.1885	0.4308	6.665e-07
rs9610418	chr22_20414228_G_A	22	20414228	G	A	0.3026	0.06109	0.1829	0.4223	8.837e-07
Glucose (nSNPs = 32)
rs80055052	chr11_25620684_T_C	11	25620684	T	C	-1.107	0.2235	-1.545	-0.6693	8.791e-07
rs11048365	chr12_25980077_C_G	12	25980077	C	G	-0.2543	0.05142	-0.3551	-0.1536	9.167e-07
rs150572438	chr16_82804834_A_G	16	82804834	A	G	1.338	0.2708	0.8074	1.869	9.383e-07
rs1425565	chr4_133391683_G_A	4	133391683	G	G	-0.3039	0.06052	-0.4225	-0.1852	6.333e-07
rs56278860	chr4_92684514_A_G	4	92684514	A	G	-0.4786	0.09672	-0.6681	-0.289	9.093e-07
rs16996358	chr4_92685906_A_G	4	92685906	A	G	-0.4771	0.0964	-0.6661	-0.2882	9.016e-07
rs72892837	chr6_67420693_T_C	6	67420693	T	C	0.5945	0.1186	0.3621	0.827	6.542e-07
rs139909805	chr6_67427057_G_T	6	67427057	G	T	0.5945	0.1186	0.3621	0.827	6.542e-07
rs72892865	chr6_67428112_G_A	6	67428112	G	A	0.5945	0.1186	0.3621	0.827	6.542e-07
rs72877585	chr6_67437771_A_G	6	67437771	A	G	0.5952	0.1185	0.3628	0.8275	6.306e-07
rs55637207	chr6_67442402_A_T	6	67442402	A	T	0.5952	0.1185	0.3628	0.8275	6.306e-07
rs111685010	chr6_67443320_G_T	6	67443320	G	T	0.4467	0.08941	0.2714	0.6219	7.146e-07
rs72881474	chr6_67482573_A_T	6	67482573	A	T	0.5877	0.1192	0.354	0.8214	9.998e-07
rs72881483	chr6_67495004_G_T	6	67495004	G	T	0.5877	0.1192	0.354	0.8214	9.998e-07
rs113455836	chr6_67509811_C_T	6	67509811	C	T	0.6031	0.1204	0.367	0.8391	6.759e-07
rs78586461	chr6_67512146_A_T	6	67512146	A	T	0.5901	0.1192	0.3565	0.8236	8.927e-07
rs113041970	chr6_67514566_T_C	6	67514566	T	C	0.5901	0.1192	0.3565	0.8236	8.927e-07
rs113226852	chr6_67515829_A_G	6	67515829	A	G	0.5901	0.1192	0.3565	0.8236	8.927e-07
rs114283945	chr6_67516844_G_C	6	67516844	G	C	0.5901	0.1192	0.3565	0.8236	8.927e-07
rs113329182	chr6_67521766_T_A	6	67521766	T	A	0.619	0.1182	0.3873	0.8506	2.08e-07
rs113296667	chr6_67522342_A_G	6	67522342	A	G	0.5651	0.1055	0.3582	0.7719	1.118e-07
rs62504815	chr8_3361857_A_T	8	3361857	A	T	-1.006	0.1892	-1.376	-0.6347	1.376e-07
rs62503462	chr8_3362400_T_C	8	3362400	T	C	-1.006	0.1892	-1.376	-0.6347	1.376e-07
rs78726970	chr8_3363318_T_C	8	3363318	T	C	-0.9665	0.1866	-1.332	-0.6008	2.786e-07
rs62503463	chr8_3364082_T_C	8	3364082	T	C	-1.006	0.1892	-1.376	-0.6347	1.376e-07
rs62503465	chr8_3364870_A_G	8	3364870	A	G	-1.006	0.1892	-1.376	-0.6347	1.376e-07
rs116922009	chr8_3366748_G_C	8	3366748	G	C	-1.01	0.1923	-1.387	-0.6329	1.923e-07
rs75991519	chr8_3368142_G_T	8	3368142	G	T	-1.01	0.1923	-1.387	-0.6329	1.923e-07
rs62503468	chr8_3371308_G_T	8	3371308	G	T	-1.083	0.1917	-1.459	-0.7076	2.196e-08
rs62503470	chr8_3372750_G_C	8	3372750	G	C	-1.003	0.1861	-1.368	-0.6387	9.062e-08
rs113101083	chr9_14515267_T_A	9	14515267	T	A	-0.6599	0.1328	-0.9201	-0.3996	8.139e-07
rs78711860	chr9_14516722_A_C	9	14516722	A	C	-0.6907	0.1308	-0.947	-0.4344	1.64e-07
Glutamate (nSNPs = 4)
rs150621074	chr9_12666854_T_C	9	12666854	T	C	-0.7628	0.1508	-1.058	-0.4672	5.179e-07
rs151108965	chr9_12705209_C_A	9	12705209	C	A	-0.7376	0.1491	-1.03	-0.4453	9.092e-07
rs113847967	chr10_84197072_A_G	10	84197072	A	G	1.199	0.2294	0.7496	1.649	2.152e-07
rs35139311	chr14_90836825_T_C	14	90836825	T	C	-0.2441	0.04922	-0.3406	-0.1476	8.585e-07
Isoleucine (nSNPs = 9)
rs73847648	chr3_89585071_T_A	3	89585071	T	A	-0.482	0.09508	-0.6683	-0.2956	4.923e-07
rs7618160	chr3_89586481_A_C	3	89586481	A	C	-0.4796	0.09467	-0.6652	-0.2941	4.981e-07
rs144287880	chr4_151296583_T_C	4	151296583	T	C	0.6217	0.1261	0.3745	0.8688	9.926e-07
rs4622960	chr4_169973469_A_G	4	169973469	A	G	0.2436	0.0486	0.1483	0.3388	6.592e-07
rs4588426	chr4_169974359_C_T	4	169974359	C	T	0.2453	0.04874	0.1497	0.3408	5.941e-07
rs113706248	chr4_169976421_G_A	4	169976421	G	A	-0.3543	0.06093	-0.4737	-0.2349	8.645e-09
rs10981479	chr9_112690968_T_C	9	112690968	T	C	-0.82	0.1623	-1.138	-0.5018	5.394e-07
rs368345201	chr18_23931844_ATGT_A	18	23931844	ATGT	A	1.1	0.2191	0.6704	1.529	6.334e-07
rs17206784	chr19_49067856_C_T	19	49067856	C	T	-0.2634	0.05297	-0.3672	-0.1596	8.034e-07
Serine (nSNPs = 12)
rs1511301	chr4_120825307_T_C	4	120825307	C	T	0.3848	0.0773	0.2333	0.5363	7.839e-07
rs1033097	chr4_120829411_C_T	4	120829411	T	C	0.3995	0.07859	0.2455	0.5535	4.615e-07
rs488285	chr7_110467358_C_A	7	110467358	A	C	-0.2457	0.04909	-0.3419	-0.1495	6.847e-07
rs437727	chr7_110467793_C_T	7	110467793	T	C	-0.2426	0.04914	-0.3389	-0.1462	9.686e-07
rs440983	chr7_110468639_G_A	7	110468639	A	G	-0.2448	0.04934	-0.3415	-0.1482	8.471e-07
rs367291	chr7_110468779_A_G	7	110468779	G	A	-0.246	0.04941	-0.3428	-0.1491	7.86e-07
rs370565	chr7_110468909_A_T	7	110468909	T	A	-0.2448	0.04934	-0.3415	-0.1482	8.471e-07
rs72681054	chr8_84826691_A_T	8	84826691	A	T	-0.6434	0.1234	-0.8852	-0.4016	2.327e-07
rs814019	chr9_75156536_T_C	9	75156536	T	C	-0.4614	0.09144	-0.6406	-0.2822	5.584e-07
rs4878080	chr9_87482961_A_G	9	87482961	G	A	-0.2916	0.05738	-0.4041	-0.1792	4.658e-07
rs2104730	chr9_87482987_A_G	9	87482987	G	A	-0.2922	0.05733	-0.4046	-0.1799	4.302e-07
Taurine (nSNPs = 21)
rs147456187	chr1_63703065_C_T	1	63703065	C	T	0.5315	0.09612	0.3431	0.7199	4.328e-08
rs10930443	chr2_170863326_C_T	2	170863326	C	T	-0.2735	0.0534	-0.3781	-0.1688	3.781e-07
rs71632879	chr3_16659313_C_CA	3	16659313	C	CA	-0.7218	0.1307	-0.9781	-0.4655	4.505e-08
rs77918275	chr4_154056091_A_G	4	154056091	A	G	-0.44	0.08691	-0.6104	-0.2697	5.07e-07
rs1309064008	chr4_154056940_C_T	4	154056940	C	T	-0.44	0.08691	-0.6104	-0.2697	5.07e-07
rs115651708	chr4_154057335_C_T	4	154057335	C	T	-0.4294	0.08612	-0.5982	-0.2606	7.487e-07
rs114184850	chr4_154057662_T_A	4	154057662	T	A	-0.44	0.08691	-0.6104	-0.2697	5.07e-07
rs145861477	chr4_154059100_C_T	4	154059100	C	T	-0.4294	0.08612	-0.5982	-0.2606	7.487e-07
rs114363168	chr4_154059494_C_T	4	154059494	C	T	-0.4368	0.08587	-0.6051	-0.2685	4.51e-07
rs114613524	chr4_154059833_C_T	4	154059833	C	T	-0.4294	0.08612	-0.5982	-0.2606	7.487e-07
rs75186168	chr4_154060920_G_A	4	154060920	G	A	-0.4324	0.08635	-0.6017	-0.2632	6.716e-07
rs143928902	chr4_154061284_T_C	4	154061284	T	C	-0.4324	0.08635	-0.6017	-0.2632	6.716e-07
rs79836074	chr4_154065875_G_A	4	154065875	G	A	-0.4442	0.08672	-0.6142	-0.2742	3.752e-07
rs116313975	chr4_154067896_G_T	4	154067896	G	T	-0.4442	0.08672	-0.6142	-0.2742	3.752e-07
rs112895693	chr4_154069311_A_G	4	154069311	A	G	-0.4265	0.08648	-0.596	-0.257	9.837e-07
rs111664862	chr4_154069870_A_T	4	154069870	A	T	-0.4265	0.08648	-0.596	-0.257	9.837e-07
rs114444218	chr4_154069910_G_T	4	154069910	G	T	-0.4371	0.08727	-0.6081	-0.2661	6.692e-07
rs74595814	chr4_154070262_A_G	4	154070262	A	G	-0.4371	0.08727	-0.6081	-0.2661	6.692e-07
rs114775945	chr4_159052298_G_A	4	159052298	G	A	-0.6792	0.1333	-0.9405	-0.4179	4.309e-07
rs11071227	chr15_55838088_A_T	15	55838088	T	A	0.3619	0.07009	0.2245	0.4992	3.049e-07
rs8129956	chr21_18756798_C_G	21	18756798	C	G	0.2585	0.05196	0.1566	0.3603	8.005e-07

## Sheet: ST6
Supplemental Table 6. Summary association statistics for meQTL SNPs selected from HyperGEN (p<1e-06)
RSID	ID	CHR	BP	REF	A1	BETA	SE	L95	U95	P
cg06500161 (ABCG1, nSNPs = 170)											*p<5e-08
rs115369250	chr1_5020665_C_G	1	5020665	C	G	0.0529146	0.00937412	0.0345416	0.0712875	2.65e-08
rs114426599	chr1_5027699_C_T	1	5027699	C	T	0.0529146	0.00937412	0.0345416	0.0712875	2.65e-08
rs184668923	chr1_14069191_G_A	1	14069191	G	A	0.0639491	0.0114805	0.0414478	0.0864505	3.98e-08
rs189259662	chr1_14073058_T_C	1	14073058	T	C	0.0639491	0.0114805	0.0414478	0.0864505	3.98e-08
rs182240787	chr1_14073167_T_C	1	14073167	T	C	0.0639491	0.0114805	0.0414478	0.0864505	3.98e-08
rs181535371	chr1_14074109_A_G	1	14074109	A	G	0.0639491	0.0114805	0.0414478	0.0864505	3.98e-08
rs187267890	chr1_14075157_T_A	1	14075157	T	A	0.0639491	0.0114805	0.0414478	0.0864505	3.98e-08
rs190556349	chr1_14075539_G_A	1	14075539	G	A	0.0639491	0.0114805	0.0414478	0.0864505	3.98e-08
rs182149142	chr1_14076198_G_A	1	14076198	G	A	0.0639491	0.0114805	0.0414478	0.0864505	3.98e-08
rs189796045	chr1_14081079_A_G	1	14081079	A	G	0.0639491	0.0114805	0.0414478	0.0864505	3.98e-08
rs114025873	chr1_14300395_C_A	1	14300395	C	A	0.0281693	0.00483439	0.0186941	0.0376446	9.62e-09
rs140084401	chr1_71560131_C_T	1	71560131	C	T	0.083083	0.0147376	0.0541979	0.111968	2.76e-08
rs111239377	chr1_84628026_A_G	1	84628026	A	G	0.0511498	0.00907453	0.0333641	0.0689356	2.77e-08
rs115658560	chr1_84816131_A_G	1	84816131	A	G	0.0568203	0.0100352	0.0371516	0.076489	2.41e-08
rs12143480	chr1_84890560_C_T	1	84890560	C	T	0.0508977	0.00830686	0.0346165	0.0671788	1.7e-09
rs12143551	chr1_84890824_C_G	1	84890824	C	G	0.0508977	0.00830686	0.0346165	0.0671788	1.7e-09
rs35386532	chr1_84896038_T_C	1	84896038	T	C	0.0409087	0.0070431	0.0271045	0.0547129	1.07e-08
rs79512975	chr1_84896593_C_T	1	84896593	C	T	0.0403472	0.0069215	0.0267813	0.0539131	9.49e-09
rs34448848	chr1_84897414_G_T	1	84897414	G	T	0.0403472	0.0069215	0.0267813	0.0539131	9.49e-09
rs36119952	chr1_84897425_C_T	1	84897425	C	T	0.0403472	0.0069215	0.0267813	0.0539131	9.49e-09
rs12756401	chr1_84897639_A_G	1	84897639	A	G	0.0409087	0.0070431	0.0271045	0.0547129	1.07e-08
rs12728965	chr1_84899470_G_A	1	84899470	G	A	0.0400421	0.00705162	0.0262212	0.053863	2.2e-08
rs35085075	chr1_84906631_A_T	1	84906631	A	T	0.0406231	0.00718079	0.026549	0.0546972	2.48e-08
rs71652684	chr1_84907921_C_G	1	84907921	C	G	0.0406231	0.00718079	0.026549	0.0546972	2.48e-08
rs12117396	chr1_84912052_A_G	1	84912052	A	G	0.0406231	0.00718079	0.026549	0.0546972	2.48e-08
rs12139037	chr1_84917741_T_C	1	84917741	T	C	0.0472699	0.00834934	0.0309055	0.0636343	2.42e-08
rs12121228	chr1_84918523_C_A	1	84918523	C	A	0.0472699	0.00834934	0.0309055	0.0636343	2.42e-08
rs74106005	chr1_105269057_A_C	1	105269057	A	C	0.0513389	0.00907001	0.033562	0.0691158	2.43e-08
rs190822698	chr1_178957243_C_G	1	178957243	C	G	0.0671074	0.0114307	0.0447037	0.0895112	7.5e-09
rs79643410	chr1_212983797_G_A	1	212983797	G	A	0.0302181	0.00538749	0.0196588	0.0407774	3.22e-08
rs186879782	chr1_239373566_A_G	1	239373566	A	G	0.0617277	0.0109284	0.0403084	0.0831469	2.6e-08
rs144139326	chr1_239390105_A_G	1	239390105	A	G	0.0617277	0.0109284	0.0403084	0.0831469	2.6e-08
rs187280384	chr10_24971341_G_C	10	24971341	G	C	0.0615157	0.00967025	0.0425623	0.080469	4.21e-10
rs199677720	chr10_25029561_AT_A	10	25029561	AT	A	0.0615157	0.00967025	0.0425623	0.080469	4.21e-10
rs142455795	chr10_25067829_A_T	10	25067829	A	T	0.0615157	0.00967025	0.0425623	0.080469	4.21e-10
rs192480790	chr10_25093216_G_T	10	25093216	G	T	0.0615157	0.00967025	0.0425623	0.080469	4.21e-10
rs76557845	chr10_79157913_T_C	10	79157913	T	C	0.0778314	0.0126737	0.0529914	0.102671	1.57e-09
rs3036823	chr10_121738137_ATTTTATT_A	10	121738137	ATTTTATT	A	0.0776415	0.0127267	0.0526976	0.102585	1.99e-09
rs112195863	chr10_124511334_C_T	10	124511334	C	T	0.0578834	0.0100598	0.0381666	0.0776001	1.45e-08
rs112376949	chr10_124512338_C_T	10	124512338	C	T	0.0543635	0.00972056	0.0353116	0.0734155	3.53e-08
rs180695344	chr10_124514783_T_C	10	124514783	T	C	0.0578834	0.0100598	0.0381666	0.0776001	1.45e-08
rs182549273	chr10_124516773_C_A	10	124516773	C	A	0.0578834	0.0100598	0.0381666	0.0776001	1.45e-08
rs78250707	chr11_4983334_A_G	11	4983334	A	G	0.04123	0.00704753	0.0274171	0.0550429	8.42e-09
rs145054057	chr11_39651830_G_C	11	39651830	G	C	0.121932	0.0207314	0.0812995	0.162565	7.05e-09
rs558795474	chr11_46230216_G_GA	11	46230216	G	GA	0.0429657	0.00689725	0.0294473	0.056484	9.3e-10
rs745365874	chr11_118392178_C_T	11	118392178	C	T	0.0644879	0.0109062	0.043112	0.0858637	5.9e-09
rs181921062	chr11_121167387_G_A	11	121167387	G	A	0.0632	0.0104157	0.0427856	0.0836143	2.41e-09
rs1947195718	chr11_121178688_CT_C	11	121178688	CT	C	0.0632	0.0104157	0.0427856	0.0836143	2.41e-09
rs191200701	chr12_32368469_G_A	12	32368469	G	A	0.0725455	0.0119691	0.0490864	0.0960046	2.51e-09
rs144111188	chr12_32421723_G_A	12	32421723	G	A	0.0827682	0.0147321	0.0538938	0.111642	3.07e-08
rs149311995	chr12_32436573_C_T	12	32436573	C	T	0.0827682	0.0147321	0.0538938	0.111642	3.07e-08
rs139775736	chr12_52211119_G_T	12	52211119	G	T	0.0469877	0.00835302	0.0306161	0.0633594	2.95e-08
rs117055098	chr12_92985588_C_T	12	92985588	C	T	0.0911115	0.016122	0.0595129	0.12271	2.56e-08
rs76862288	chr12_94192784_T_C	12	94192784	T	C	0.0538021	0.00935915	0.0354585	0.0721457	1.49e-08
rs73179271	chr12_102628271_A_G	12	102628271	A	G	0.0446081	0.0072856	0.0303286	0.0588876	1.75e-09
rs145535587	chr12_102629318_GGTCCATATTCTTAA_G	12	102629318	GGTCCATATTCTTAA	G	0.0462808	0.00741689	0.0317439	0.0608176	8.74e-10
rs73179277	chr12_102632046_T_C	12	102632046	T	C	0.0462808	0.00741689	0.0317439	0.0608176	8.74e-10
rs73179279	chr12_102632056_G_A	12	102632056	G	A	0.0462808	0.00741689	0.0317439	0.0608176	8.74e-10
rs73179292	chr12_102637251_G_A	12	102637251	G	A	0.0462808	0.00741689	0.0317439	0.0608176	8.74e-10
rs73179293	chr12_102637263_A_G	12	102637263	A	G	0.0462808	0.00741689	0.0317439	0.0608176	8.74e-10
rs73179298	chr12_102639321_T_C	12	102639321	T	C	0.0449517	0.00728042	0.0306824	0.0592211	1.29e-09
rs113282320	chr12_102641033_G_A	12	102641033	G	A	0.0446081	0.0072856	0.0303286	0.0588876	1.75e-09
rs55893492	chr12_102651183_T_C	12	102651183	T	C	0.042916	0.00761604	0.0279888	0.0578431	2.8e-08
rs73180821	chr12_102654749_G_T	12	102654749	G	T	0.042916	0.00761604	0.0279888	0.0578431	2.8e-08
rs55762623	chr12_102659157_C_G	12	102659157	C	G	0.042916	0.00761604	0.0279888	0.0578431	2.8e-08
rs56186241	chr12_102659521_G_A	12	102659521	G	A	0.042916	0.00761604	0.0279888	0.0578431	2.8e-08
rs114619033	chr12_102664424_C_T	12	102664424	C	T	0.042916	0.00761604	0.0279888	0.0578431	2.8e-08
rs139269810	chr12_102667162_G_A	12	102667162	G	A	0.042916	0.00761604	0.0279888	0.0578431	2.8e-08
rs1241511086	chr12_117954089_CA_C	12	117954089	CA	C	0.0492786	0.00853135	0.0325575	0.0659998	1.28e-08
rs139856274	chr13_102565306_G_T	13	102565306	G	T	0.0553264	0.00971394	0.0362874	0.0743654	2e-08
rs56323215	chr13_110031385_G_A	13	110031385	G	A	0.0784472	0.0135935	0.0518044	0.10509	1.32e-08
rs12893748	chr14_29411495_G_T	14	29411495	G	T	0.0585432	0.00930124	0.0403131	0.0767733	6.31e-10
rs190680959	chr14_97976685_T_C	14	97976685	T	C	0.0596734	0.0105015	0.0390908	0.0802561	2.15e-08
rs111820337	chr15_72733348_C_T	15	72733348	C	T	0.0505385	0.00907744	0.032747	0.0683299	4.04e-08
rs28649274	chr15_97508129_T_G	15	97508129	T	G	0.049426	0.00884344	0.0320932	0.0667589	3.6e-08
rs143586350	chr16_67700110_A_G	16	67700110	A	G	0.0632979	0.0104386	0.0428387	0.0837571	2.47e-09
rs117999269	chr16_68195220_A_G	16	68195220	A	G	0.0632979	0.0104386	0.0428387	0.0837571	2.47e-09
rs2932825	chr16_82289098_C_T	16	82289098	C	T	0.0583013	0.0104528	0.0378141	0.0787884	3.83e-08
rs72790149	chr16_82939955_G_T	16	82939955	G	T	0.0498485	0.00880663	0.0325878	0.0671092	2.43e-08
rs72790173	chr16_82962212_A_T	16	82962212	A	T	0.049724	0.00855398	0.0329584	0.0664895	1.04e-08
rs8069572	chr17_20045914_G_A	17	20045914	G	A	0.0198152	0.0034808	0.012993	0.0266375	2.03e-08
rs80264495	chr17_36992106_G_T	17	36992106	G	T	0.0937187	0.0161107	0.0621424	0.125295	1.02e-08
rs182275	chr18_10302851_G_A	18	10302851	G	A	-0.0590426	0.0104723	-0.079568	-0.0385173	2.75e-08
rs206428	chr18_10303024_C_T	18	10303024	C	T	-0.0590426	0.0104723	-0.079568	-0.0385173	2.75e-08
rs206427	chr18_10303252_T_A	18	10303252	T	A	-0.0590426	0.0104723	-0.079568	-0.0385173	2.75e-08
rs138819742	chr18_57161134_G_A	18	57161134	G	A	0.0694966	0.0120434	0.045892	0.0931012	1.32e-08
rs111712264	chr19_43343853_T_G	19	43343853	T	G	0.0713277	0.0108318	0.0500977	0.0925577	1.06e-10
rs558234637	chr19_55426049_T_A	19	55426049	T	A	0.0422934	0.00746373	0.0276648	0.056922	2.35e-08
rs80231124	chr2_40400527_C_T	2	40400527	C	T	0.0513318	0.00889686	0.0338942	0.0687693	1.33e-08
rs114309061	chr2_40406731_T_C	2	40406731	T	C	0.0513318	0.00889686	0.0338942	0.0687693	1.33e-08
rs77294720	chr2_40408285_C_G	2	40408285	C	G	0.0513318	0.00889686	0.0338942	0.0687693	1.33e-08
rs138272548	chr2_40410243_A_C	2	40410243	A	C	0.0513318	0.00889686	0.0338942	0.0687693	1.33e-08
rs531165366	chr2_120771189_G_A	2	120771189	G	A	0.0577541	0.00965256	0.0388354	0.0766728	3.94e-09
rs189237406	chr2_120784927_G_A	2	120784927	G	A	0.0656078	0.0103635	0.0452957	0.0859199	5.07e-10
rs559272935	chr2_133253812_T_C	2	133253812	T	C	0.0611746	0.0104588	0.0406758	0.0816735	8.48e-09
rs140745830	chr2_174873447_G_A	2	174873447	G	A	0.0794052	0.0136596	0.0526328	0.106178	1.04e-08
rs149594425	chr2_174880008_G_A	2	174880008	G	A	0.0794052	0.0136596	0.0526328	0.106178	1.04e-08
rs138303582	chr2_174892107_C_T	2	174892107	C	T	0.0794052	0.0136596	0.0526328	0.106178	1.04e-08
rs147933786	chr2_174895514_T_C	2	174895514	T	C	0.0794052	0.0136596	0.0526328	0.106178	1.04e-08
rs148280795	chr2_174897678_C_T	2	174897678	C	T	0.0794052	0.0136596	0.0526328	0.106178	1.04e-08
rs139804336	chr2_174899229_G_A	2	174899229	G	A	0.0794052	0.0136596	0.0526328	0.106178	1.04e-08
rs62184790	chr2_174931020_G_A	2	174931020	G	A	0.0794052	0.0136596	0.0526328	0.106178	1.04e-08
rs56224311	chr2_203975243_T_C	2	203975243	T	C	0.055595	0.0096706	0.036641	0.074549	1.49e-08
rs115118581	chr2_204927552_A_G	2	204927552	A	G	0.0554156	0.00876	0.0382463	0.0725848	5.21e-10
rs76755625	chr2_204946600_G_A	2	204946600	G	A	0.056041	0.00904849	0.0383063	0.0737757	1.15e-09
rs76600082	chr2_204975177_T_C	2	204975177	T	C	0.0480645	0.00812321	0.0321433	0.0639857	5.77e-09
rs193280600	chr2_204994879_T_C	2	204994879	T	C	0.05885	0.00873451	0.0417307	0.0759693	4.06e-11
rs115782007	chr2_205087283_A_T	2	205087283	A	T	0.0634719	0.00840351	0.0470013	0.0799425	1.78e-13
rs849238	chr2_205389563_A_G	2	205389563	A	G	0.0457413	0.0081488	0.02977	0.0617127	3.15e-08
rs2063518592	chr2_211421737_G_GTGTC	2	211421737	G	GTGTC	0.0291975	0.00523988	0.0189275	0.0394674	3.94e-08
rs237388126	chr2_237388126_G_A	2	237388126	G	A	0.0653579	0.0103694	0.0450343	0.0856815	5.99e-10
rs2422715	chr20_2361314_T_C	20	2361314	T	C	0.0535114	0.00851839	0.0368157	0.0702072	6.8e-10
rs537383012	chr21_19533403_C_G	21	19533403	C	G	0.0561342	0.00932626	0.037855	0.0744133	3.21e-09
rs146748163	chr21_19543793_A_C	21	19543793	A	C	0.0645535	0.00994891	0.045054	0.084053	1.93e-10
rs9984192	chr21_42233951_G_T	21	42233951	G	T	0.015555	0.00270788	0.0102476	0.0208623	1.53e-08
rs9982016	chr21_42236484_A_T	21	42236484	A	T	0.0173719	0.00274721	0.0119875	0.0227564	5.29e-10
rs99843344	chr21_42237886_C_T	21	42237886	C	T	0.0170385	0.00275383	0.0116411	0.0224359	1.2e-09
rs28510925	chr21_42238979_G_A	21	42238979	G	A	0.0159597	0.00272715	0.0106145	0.0213048	8.33e-09
rs9978671	chr21_42240169_C_T	21	42240169	C	T	0.0170385	0.00275383	0.0116411	0.0224359	1.2e-09
rs78427898	chr21_42240578_G_A	21	42240578	G	A	0.0172763	0.002753	0.0118805	0.0226721	7.06e-10
rs111285453	chr22_19804560_A_T	22	19804560	A	T	0.0338243	0.00600923	0.0220464	0.0456022	2.89e-08
rs28417880	chr22_19812336_G_C	22	19812336	G	C	0.0359626	0.00606626	0.0240729	0.0478522	5.4e-09
rs138606353	chr3_65047088_A_G	3	65047088	A	G	0.0591412	0.0100459	0.0394516	0.0788309	6.84e-09
rs140635556	chr3_71769206_A_G	3	71769206	A	G	0.0491598	0.00794648	0.033585	0.0647346	1.2e-09
rs150696999	chr3_71772588_A_G	3	71772588	A	G	0.049158	0.00793882	0.0335982	0.0647178	1.16e-09
rs138976768	chr3_71780338_C_A	3	71780338	C	A	0.049158	0.00793882	0.0335982	0.0647178	1.16e-09
rs142752595	chr3_151666438_G_A	3	151666438	G	A	0.0436347	0.00760865	0.028722	0.0585474	1.61e-08
rs148954934	chr4_9122468_A_T	4	9122468	A	T	0.0547133	0.00878022	0.0375043	0.0719222	9.23e-10
rs374816621	chr4_14162202_C_A	4	14162202	C	A	0.0637202	0.0103853	0.0433654	0.0840751	1.62e-09
rs181734756	chr4_14352933_G_A	4	14352933	G	A	0.0678871	0.0120623	0.0442455	0.0915287	2.9e-08
rs115942417	chr4_32677138_T_C	4	32677138	T	C	0.0418938	0.0072855	0.0276144	0.0561731	1.48e-08
rs78071228	chr4_93805830_C_A	4	93805830	C	A	0.0417406	0.00746471	0.0271101	0.0563712	3.54e-08
rs77914399	chr4_93813259_T_C	4	93813259	T	C	0.0417406	0.00746471	0.0271101	0.0563712	3.54e-08
rs77544414	chr4_93833073_C_T	4	93833073	C	T	0.0407853	0.0073225	0.0264334	0.0551371	3.99e-08
rs368590710	chr4_183835476_G_A	4	183835476	G	A	0.0618525	0.010937	0.0404164	0.0832885	2.5e-08
rs151252396	chr5_12309277_C_T	5	12309277	C	T	0.0501609	0.00810756	0.0342704	0.0660515	1.2e-09
rs115023611	chr5_12592036_T_C	5	12592036	T	C	0.0520212	0.00830571	0.0357423	0.0683001	7.6e-10
rs113912072	chr5_57316561_C_T	5	57316561	C	T	0.0677322	0.0114205	0.0453485	0.0901159	5.33e-09
rs147752929	chr5_57470138_A_G	5	57470138	A	G	0.087271	0.0146932	0.0584729	0.116069	5.07e-09
rs143732087	chr5_57471513_A_G	5	57471513	A	G	0.087271	0.0146932	0.0584729	0.116069	5.07e-09
rs116762753	chr5_90442191_C_T	5	90442191	C	T	0.0591411	0.0099895	0.0395621	0.0787202	5.67e-09
rs115806378	chr5_147015612_A_C	5	147015612	A	C	0.0552891	0.00967289	0.0363306	0.0742476	1.79e-08
rs78348932	chr5_157833601_C_T	5	157833601	C	T	0.0401909	0.0067066	0.0270462	0.0533356	3.73e-09
rs114884293	chr5_157835754_T_C	5	157835754	T	C	0.0401909	0.0067066	0.0270462	0.0533356	3.73e-09
rs116326524	chr5_157841696_T_C	5	157841696	T	C	0.0360275	0.00634036	0.0236006	0.0484544	2.16e-08
rs76793455	chr5_157856244_C_T	5	157856244	C	T	0.0450645	0.00759329	0.030182	0.0599471	5.21e-09
rs149589072	chr5_157908521_A_T	5	157908521	A	T	0.0464628	0.00793886	0.0309029	0.0620227	8.31e-09
rs186959866	chr5_170336531_G_A	5	170336531	G	A	0.056054	0.0100509	0.0363546	0.0757534	3.84e-08
rs145421437	chr5_172039944_G_A	5	172039944	G	A	0.0843276	0.013585	0.0577015	0.110954	1.06e-09
rs188804695	chr5_177617231_A_T	5	177617231	A	T	0.0468787	0.00834934	0.0305143	0.0632431	3.13e-08
rs144960094	chr5_177622550_G_A	5	177622550	G	A	0.0468787	0.00834934	0.0305143	0.0632431	3.13e-08
rs7770772	chr6_8651161_G_C	6	8651161	G	C	0.119586	0.0207508	0.0789154	0.160257	1.38e-08
rs62403383	chr6_19237038_T_C	6	19237038	T	C	0.0981399	0.0133808	0.0719141	0.124366	8.01e-13
rs62404513	chr6_19293326_C_T	6	19293326	C	T	0.0656955	0.01088	0.0443711	0.08702	2.87e-09
rs4712381	chr6_19296771_T_C	6	19296771	T	C	0.0631044	0.0108441	0.0418503	0.0843585	1e-08
rs62404525	chr6_19309732_T_C	6	19309732	T	C	0.0631044	0.0108441	0.0418503	0.0843585	1e-08
rs9393646	chr6_25472559_G_A	6	25472559	G	A	0.0263623	0.00419831	0.0181337	0.0345908	6.9e-10
rs80123984	chr6_25476022_G_A	6	25476022	G	A	0.0263623	0.00419831	0.0181337	0.0345908	6.9e-10
rs66809639	chr6_93017419_C_G	6	93017419	C	G	0.0605563	0.0109387	0.0391169	0.0819957	4.79e-08
rs13219509	chr6_93088937_T_C	6	93088937	T	C	0.0637872	0.0109061	0.0424116	0.0851628	8.5e-09
rs78879636	chr6_102855246_T_C	6	102855246	T	C	0.173462	0.0250752	0.124315	0.222608	1.28e-11
rs57634200	chr6_102921868_A_G	6	102921868	A	G	0.173462	0.0250752	0.124315	0.222608	1.28e-11
rs62421681	chr6_110436552_G_A	6	110436552	G	A	0.0565276	0.010076	0.0367789	0.0762763	3.2e-08
rs10603592	chr6_110438554_TATATAAC_T	6	110438554	TATATAAC	T	0.0565276	0.010076	0.0367789	0.0762763	3.2e-08
rs3735389	chr7_36607241_C_T	7	36607241	C	T	0.0538668	0.00935832	0.0355248	0.0722088	1.43e-08
rs145850541	chr7_55351076_C_T	7	55351076	C	T	0.0565041	0.0100885	0.036731	0.0762773	3.37e-08
rs115146685	chr7_86977189_C_G	7	86977189	C	G	0.0436558	0.0077883	0.028391	0.0589206	3.29e-08
rs114510588	chr8_73225961_C_T	8	73225961	C	T	0.054855	0.00968664	0.0358696	0.0738405	2.4e-08
rs116246267	chr8_73231341_A_T	8	73231341	A	T	0.054855	0.00968664	0.0358696	0.0738405	2.4e-08
rs116628108	chr9_73131245_G_A	9	73131245	G	A	0.0636436	0.0109156	0.0422495	0.0850377	9.42e-09
rs72753625	chr9_111067373_A_C	9	111067373	A	C	0.0683984	0.0120714	0.044739	0.0920578	2.36e-08
cg00574958 (CPT1A, nSNPs = 18)
rs75981889	chr1_2014521_G_A	1	2014521	G	A	0.0198883	0.00363819	0.0127576	0.027019	6.97e-08
rs60581115	chr1_96463893_G_A	1	96463893	G	A	0.034163	0.00682691	0.0207825	0.0475435	7.56e-07
rs1538043	chr1_103114230_C_T	1	103114230	C	T	-0.0086768	0.00171433	-0.0120368	-0.00531677	5.69e-07
rs116608952	chr1_242016721_A_G	1	242016721	A	G	0.0275574	0.00511725	0.0175278	0.037587	1.07e-07
rs12357249	chr10_77741332_G_A	10	77741332	G	A	0.00974099	0.00192271	0.00597255	0.0135094	5.55e-07
rs11002275	chr10_77754276_A_G	10	77754276	A	G	0.0114626	0.00205356	0.00743768	0.0154875	3.74e-08
rs113787053	chr20_4055152_T_C	20	4055152	T	C	-0.0110719	0.00221403	-0.0154113	-0.00673247	7.69e-07
rs111928724	chr6_42335354_C_A	6	42335354	C	A	0.0157166	0.00300926	0.00981854	0.0216146	2.5e-07
rs73747826	chr6_56454388_C_T	6	56454388	C	T	0.0136656	0.00271451	0.00834528	0.018986	6.51e-07
rs10262883	chr7_137726229_G_C	7	137726229	G	C	0.00856606	0.00167731	0.00527859	0.0118535	4.52e-07
rs3778803	chr7_137727796_T_G	7	137727796	T	G	-0.0110418	0.00222347	-0.0153997	-0.00668387	9.13e-07
rs7803175	chr7_137730587_G_A	7	137730587	G	A	0.00847534	0.00169827	0.00514679	0.0118039	8.09e-07
rs3800640	chr7_137732225_C_A	7	137732225	C	A	0.00836262	0.00168679	0.00505658	0.0116687	9.52e-07
rs6467715	chr7_137734198_G_T	7	137734198	G	T	0.00846245	0.00168013	0.00516945	0.0117554	6.43e-07
rs35383906	chr7_137736354_G_C	7	137736354	G	C	-0.0110418	0.00222347	-0.0153997	-0.00668387	9.13e-07
rs1025086	chr7_137742000_A_T	7	137742000	A	T	-0.0113982	0.0022221	-0.0157535	-0.007043	4.03e-07
rs10215033	chr7_137743009_C_T	7	137743009	C	T	0.00884733	0.00168996	0.00553508	0.0121596	2.35e-07
rs2113425	chr7_137743841_G_A	7	137743841	G	A	0.00913838	0.00168815	0.00582966	0.0124471	9.26e-08
cg11024682 (SREBF1, nSNPs = 63)
rs181517306	chr1_167565151_C_T	1	167565151	C	T	0.0446251	0.00890531	0.027171	0.0620792	7.31e-07
rs11240551	chr1_205672698_G_C	1	205672698	G	C	-0.0217476	0.00419962	-0.0299787	-0.0135165	3.14e-07
rs4951255	chr1_205675935_C_A	1	205675935	C	A	-0.0220314	0.00420717	-0.0302773	-0.0137855	2.33e-07
rs4601639	chr1_205687455_T_C	1	205687455	T	C	-0.0222753	0.00435876	-0.0308183	-0.0137323	4.44e-07
rs116694797	chr1_231789332_A_G	1	231789332	A	G	0.0542094	0.0103085	0.0340051	0.0744137	2.08e-07
rs76995978	chr10_25937479_C_A	10	25937479	C	A	0.0479036	0.00961674	0.0290551	0.0667521	8.47e-07
rs76728706	chr11_45000424_C_A	11	45000424	C	A	0.0280998	0.00558251	0.0171583	0.0390413	6.53e-07
rs74108845	chr13_93809343_C_A	13	93809343	C	A	0.0383348	0.00768607	0.0232704	0.0533993	8.21e-07
rs59652531	chr13_93814470_G_T	13	93814470	G	T	0.0383348	0.00768607	0.0232704	0.0533993	8.21e-07
rs73551708	chr13_93822617_C_T	13	93822617	C	T	0.0383348	0.00768607	0.0232704	0.0533993	8.21e-07
rs12100423	chr13_93823078_C_T	13	93823078	C	T	0.0383348	0.00768607	0.0232704	0.0533993	8.21e-07
rs56261266	chr13_93828138_A_G	13	93828138	A	G	0.0383348	0.00768607	0.0232704	0.0533993	8.21e-07
rs8051454	chr16_1517589_G_A	16	1517589	G	A	0.0582029	0.0115872	0.0354923	0.0809134	6.89e-07
rs140606858	chr16_1531129_G_A	16	1531129	G	A	0.0582029	0.0115872	0.0354923	0.0809134	6.89e-07
rs7200154	chr16_1532470_A_G	16	1532470	A	G	0.0582029	0.0115872	0.0354923	0.0809134	6.89e-07
rs139532152	chr17_17544306_G_A	17	17544306	G	A	0.0359548	0.00677466	0.0226767	0.0492328	1.62e-07
rs148268376	chr17_17585325_G_A	17	17585325	G	A	0.0381438	0.00652194	0.025361	0.0509266	8.51e-09
rs1401436813	chr17_17632014_CA_C	17	17632014	CA	C	0.042058	0.00667971	0.028966	0.0551499	6.24e-10
rs80283782	chr17_17641990_G_A	17	17641990	G	A	0.0282876	0.00553682	0.0174356	0.0391395	4.47e-07
rs74374975	chr17_17642122_G_A	17	17642122	G	A	0.023682	0.00444382	0.0149723	0.0323917	1.44e-07
rs79216601	chr17_17658784_G_A	17	17658784	G	A	0.0260104	0.00466661	0.016864	0.0351568	3.91e-08
rs79642939	chr17_17685958_C_T	17	17685958	C	T	0.0284228	0.00544044	0.0177598	0.0390859	2.48e-07
rs116071139	chr17_17690722_C_A	17	17690722	C	A	0.0390691	0.00644763	0.026432	0.0517063	2.54e-09
rs115173716	chr17_17773111_G_T	17	17773111	G	T	0.0203698	0.00394201	0.0126436	0.0280961	3.33e-07
rs199790675	chr17_17784992_ACCT_A	17	17784992	ACCT	A	0.0381446	0.00645674	0.0254896	0.0507996	6.09e-09
rs139523426	chr17_17792861_C_T	17	17792861	C	T	0.0386982	0.00667285	0.0256196	0.0517767	1.12e-08
rs11653007	chr17_17813348_G_C	17	17813348	G	C	0.0334884	0.00450781	0.0246532	0.0423235	4.2e-13
rs11656665	chr17_17821475_G_A	17	17821475	G	A	0.0172072	0.00315709	0.0110194	0.023395	7.6e-08
rs60067423	chr17_17822287_C_T	17	17822287	C	T	0.0386982	0.00667285	0.0256196	0.0517767	1.12e-08
rs9899634	chr17_17824629_T_A	17	17824629	T	A	0.0138308	0.0027526	0.00843578	0.0192258	6.83e-07
rs8067280	chr17_17824876_G_A	17	17824876	G	A	-0.0185454	0.00349227	-0.0253901	-0.0117007	1.59e-07
rs11652574	chr17_17825501_G_A	17	17825501	G	A	0.0417394	0.00460492	0.0327139	0.0507649	2.2e-18
rs11078399	chr17_17825669_A_G	17	17825669	A	G	0.0138308	0.0027526	0.00843578	0.0192258	6.83e-07
rs35367147	chr17_17826717_C_A	17	17826717	C	A	0.0400737	0.00356061	0.033095	0.0470523	1.38e-26
rs73297859	chr17_17826974_T_C	17	17826974	T	C	-0.0185454	0.00349227	-0.0253901	-0.0117007	1.59e-07
rs7503747	chr17_17829155_T_C	17	17829155	T	C	0.0178363	0.00325938	0.0114481	0.0242246	6.77e-08
rs11657130	chr17_17830512_T_C	17	17830512	T	C	0.0177056	0.00319882	0.0114361	0.0239752	4.82e-08
rs11652144	chr17_17830620_C_T	17	17830620	C	T	0.0174059	0.00318929	0.011155	0.0236568	7.32e-08
rs77831205	chr17_17831165_A_G	17	17831165	A	G	0.0386034	0.00769967	0.0235123	0.0536945	7.21e-07
rs1889018	chr17_17831426_G_A	17	17831426	G	A	0.0177343	0.00323732	0.0113893	0.0240793	6.55e-08
rs1027174954	chr17_17836850_GC_G	17	17836850	GC	G	0.0176659	0.00325961	0.0112772	0.0240547	8.95e-08
rs12946746	chr17_17838355_T_C	17	17838355	T	C	0.0177343	0.00323732	0.0113893	0.0240793	6.55e-08
rs149202767	chr17_17838490_C_T	17	17838490	C	T	0.041859	0.00462418	0.0327958	0.0509222	2.42e-18
rs7359509	chr17_17838561_A_G	17	17838561	A	G	0.0174451	0.00323135	0.0111118	0.0237784	1e-07
rs115112944	chr17_17863275_T_C	17	17863275	T	C	0.0416698	0.00678242	0.0283765	0.0549631	1.55e-09
rs201178500	chr17_17868585_TTA_T	17	17868585	TTA	T	0.0416698	0.00678242	0.0283765	0.0549631	1.55e-09
rs867534364	chr17_17868588_T_A	17	17868588	T	A	0.0416698	0.00678242	0.0283765	0.0549631	1.55e-09
rs114228354	chr17_17872715_G_C	17	17872715	G	C	0.0416698	0.00678242	0.0283765	0.0549631	1.55e-09
rs77821901	chr17_17896299_A_G	17	17896299	A	G	0.0318936	0.00418068	0.0236996	0.0400876	1.05e-13
rs60743050	chr17_17898431_A_T	17	17898431	A	T	0.0405625	0.00477767	0.0311985	0.0499266	1.93e-16
rs79380527	chr17_17941504_C_T	17	17941504	C	T	0.0423383	0.00484706	0.0328383	0.0518384	2.94e-17
rs116238840	chr17_17961081_G_C	17	17961081	G	C	0.0416698	0.00678242	0.0283765	0.0549631	1.55e-09
rs183778523	chr17_17961789_G_A	17	17961789	G	A	0.0416698	0.00678242	0.0283765	0.0549631	1.55e-09
rs34434158	chr17_17966077_C_T	17	17966077	C	T	0.0423383	0.00484706	0.0328383	0.0518384	2.94e-17
rs117361397	chr17_17975542_A_G	17	17975542	A	G	0.0407262	0.00719952	0.0266154	0.054837	2.49e-08
rs142604123	chr17_17991360_G_A	17	17991360	G	A	0.0386213	0.0071646	0.0245789	0.0526637	1.04e-07
rs145435051	chr17_17992002_C_T	17	17992002	C	T	0.038979	0.00730073	0.0246698	0.0532882	1.37e-07
rs115944797	chr17_18008395_A_C	17	18008395	A	C	0.0416698	0.00678242	0.0283765	0.0549631	1.55e-09
rs79741613	chr17_18021589_T_C	17	18021589	T	C	0.0386203	0.00715757	0.0245917	0.0526488	1.02e-07
rs141559280	chr17_18083039_C_G	17	18083039	C	G	0.0397351	0.0067339	0.0265369	0.0529333	6.33e-09
rs147920158	chr17_18086518_C_T	17	18086518	C	T	0.0391681	0.00651016	0.0264084	0.0519278	3.26e-09
rs141183007	chr17_18131544_C_G	17	18131544	C	G	0.0403027	0.00711223	0.026363	0.0542425	2.35e-08
rs80124804	chr17_80480358_T_G	17	80480358	T	G	0.0247374	0.00481419	0.0153018	0.034173	3.85e-07
cg19693031 (TXNIP, nSNPs = 70)
rs75786431	chr1_5557519_C_T	1	5557519	C	T	-0.0716963	0.0142657	-0.0996565	-0.0437362	6.79117e-07
rs6687987	chr1_5564469_T_C	1	5564469	T	C	-0.0716963	0.0142657	-0.0996565	-0.0437362	6.79117e-07
rs372408403	chr1_41085966_G_A	1	41085966	G	A	-0.114957	0.0218164	-0.157716	-0.0721975	1.96827e-07
rs61784556	chr1_110308315_A_G	1	110308315	A	G	-0.0909988	0.0163177	-0.122981	-0.0590167	3.84472e-08
rs55986316	chr1_145972158_G_A	1	145972158	G	A	0.0228443	0.00453494	0.013956	0.0317326	6.40614e-07
rs1306634267	chr1_148390719_C_T	1	148390719	C	T	-0.0873531	0.0173626	-0.121383	-0.053323	6.6104e-07
rs1640827	chr1_223138265_C_T	1	223138265	C	T	0.0345547	0.00687227	0.0210853	0.0480241	6.70914e-07
rs2487835	chr1_223147577_C_T	1	223147577	C	T	0.035907	0.00685981	0.022462	0.0493519	2.35748e-07
rs725084	chr1_223150609_C_T	1	223150609	C	T	0.0350575	0.00697815	0.0213805	0.0487344	6.85611e-07
rs1341986	chr1_223159421_A_G	1	223159421	A	G	0.0355431	0.00688458	0.0220496	0.0490366	3.40446e-07
rs77922040	chr1_242238159_T_C	1	242238159	T	C	-0.0724228	0.0142752	-0.100402	-0.044444	5.35121e-07
rs112368504	chr1_242244020_C_T	1	242244020	C	T	-0.0724228	0.0142752	-0.100402	-0.044444	5.35121e-07
rs111661892	chr1_242255010_C_T	1	242255010	C	T	-0.0724228	0.0142752	-0.100402	-0.044444	5.35121e-07
rs10886670	chr10_120362090_G_A	10	120362090	G	A	-0.0388883	0.00733095	-0.0532567	-0.0245199	1.63743e-07
rs78500903	chr11_6754492_T_G	11	6754492	T	G	-0.0931711	0.0185256	-0.129481	-0.0568615	6.67001e-07
rs4505021	chr11_25580632_C_T	11	25580632	C	T	-0.0728279	0.0145774	-0.101399	-0.0442567	7.87311e-07
rs115374822	chr12_11520586_A_G	12	11520586	A	G	-0.0935434	0.0185186	-0.129839	-0.0572475	5.97592e-07
rs73158954	chr12_131600073_G_A	12	131600073	G	A	-0.0759915	0.0148818	-0.105159	-0.0468238	4.53145e-07
rs61947279	chr13_29910097_C_G	13	29910097	C	G	-0.0937223	0.0178791	-0.128765	-0.0586798	2.26681e-07
rs2102253	chr13_60928008_G_T	13	60928008	G	T	-0.0973609	0.0192217	-0.135035	-0.0596871	5.57528e-07
rs1887893	chr13_60943248_A_C	13	60943248	A	C	-0.0973609	0.0192217	-0.135035	-0.0596871	5.57528e-07
rs965820	chr13_60945061_T_C	13	60945061	T	C	-0.0973609	0.0192217	-0.135035	-0.0596871	5.57528e-07
rs9592076	chr13_60950374_A_T	13	60950374	A	T	-0.0973609	0.0192217	-0.135035	-0.0596871	5.57528e-07
rs73203721	chr13_60951162_C_T	13	60951162	C	T	-0.0973609	0.0192217	-0.135035	-0.0596871	5.57528e-07
rs2485248	chr13_85054572_T_C	13	85054572	T	C	-0.0802861	0.0151889	-0.110056	-0.0505165	1.80608e-07
rs354442	chr13_106284178_C_T	13	106284178	C	T	-0.0445026	0.00892645	-0.0619981	-0.0270071	8.29229e-07
rs114369330	chr14_32038261_C_T	14	32038261	C	T	-0.0995789	0.016714	-0.132338	-0.06682	4.56185e-09
rs192580077	chr14_32047126_G_T	14	32047126	G	T	-0.0995789	0.016714	-0.132338	-0.06682	4.56185e-09
rs73295013	chr14_51909534_G_A	14	51909534	G	A	-0.074002	0.0145766	-0.102572	-0.0454323	5.25995e-07
rs138764017	chr17_1013056_C_T	17	1013056	C	T	-0.101621	0.0191609	-0.139176	-0.0640663	1.64702e-07
rs73971302	chr18_78853866_G_C	18	78853866	G	C	-0.0666374	0.0134621	-0.0930225	-0.0402522	9.87776e-07
rs79725712	chr2_22957357_G_A	2	22957357	G	A	-0.0614224	0.0120603	-0.0850601	-0.0377848	4.848e-07
rs76238964	chr2_22968643_A_T	2	22968643	A	T	-0.0869729	0.0163539	-0.119026	-0.05492	1.52589e-07
rs138771315	chr2_191053978_A_C	2	191053978	A	C	-0.116029	0.0230842	-0.161273	-0.0707846	6.76957e-07
rs75162878	chr20_17091594_C_T	20	17091594	C	T	-0.099025	0.0172073	-0.132751	-0.0652993	1.44067e-08
rs140299437	chr20_17117444_T_C	20	17117444	T	C	-0.0865427	0.0173513	-0.120551	-0.0525348	8.21087e-07
rs147997200	chr3_49688745_G_A	3	49688745	G	A	-0.0853936	0.0168742	-0.118466	-0.0523208	5.70388e-07
rs76504241	chr4_62950418_T_C	4	62950418	T	C	-0.0955285	0.0173068	-0.129449	-0.0616078	5.24275e-08
rs62305633	chr4_70286081_G_A	4	70286081	G	A	-0.0751436	0.014896	-0.104339	-0.0459479	6.1814e-07
rs17148537	chr4_70299655_G_A	4	70299655	G	A	-0.0617747	0.0121203	-0.0855301	-0.0380193	4.75529e-07
rs12521891	chr5_7185095_A_G	5	7185095	A	G	-0.0418098	0.00838185	-0.0582379	-0.0253817	8.18386e-07
rs13162883	chr5_7185829_C_T	5	7185829	C	T	-0.0448661	0.0088235	-0.0621598	-0.0275723	5.05049e-07
rs36067855	chr5_7237514_G_A	5	7237514	G	A	-0.0425319	0.00839349	-0.0589829	-0.026081	5.51712e-07
rs150838480	chr5_120483118_C_T	5	120483118	C	T	-0.103537	0.0199436	-0.142626	-0.0644479	2.93942e-07
rs377369874	chr5_120487635_C_T	5	120487635	C	T	-0.11228	0.0218146	-0.155035	-0.0695238	3.68796e-07
rs563837352	chr5_120491040_G_A	5	120491040	G	A	-0.119245	0.0217476	-0.16187	-0.0766208	6.37177e-08
rs189062577	chr5_120503405_T_C	5	120503405	T	C	-0.103537	0.0199436	-0.142626	-0.0644479	2.93942e-07
rs142563147	chr5_120510473_A_G	5	120510473	A	G	-0.103537	0.0199436	-0.142626	-0.0644479	2.93942e-07
rs72831011	chr5_148936862_A_G	5	148936862	A	G	-0.0664861	0.0130462	-0.0920563	-0.040916	4.76988e-07
rs58700550	chr5_148939928_T_C	5	148939928	T	C	-0.0664861	0.0130462	-0.0920563	-0.040916	4.76988e-07
rs58149248	chr5_148940061_C_G	5	148940061	C	G	-0.0664861	0.0130462	-0.0920563	-0.040916	4.76988e-07
rs56931098	chr5_148940171_C_T	5	148940171	C	T	-0.0664861	0.0130462	-0.0920563	-0.040916	4.76988e-07
rs72831015	chr5_148941297_C_G	5	148941297	C	G	-0.0664861	0.0130462	-0.0920563	-0.040916	4.76988e-07
rs55651859	chr5_148944750_C_A	5	148944750	C	A	-0.0664861	0.0130462	-0.0920563	-0.040916	4.76988e-07
rs72831017	chr5_148949735_C_T	5	148949735	C	T	-0.0664861	0.0130462	-0.0920563	-0.040916	4.76988e-07
rs72831018	chr5_148949792_A_G	5	148949792	A	G	-0.0664861	0.0130462	-0.0920563	-0.040916	4.76988e-07
rs147497034	chr5_148952054_TA_T	5	148952054	TA	T	-0.0664861	0.0130462	-0.0920563	-0.040916	4.76988e-07
rs72831025	chr5_148953373_C_G	5	148953373	C	G	-0.0664861	0.0130462	-0.0920563	-0.040916	4.76988e-07
rs72831031	chr5_148955282_T_C	5	148955282	T	C	-0.0664861	0.0130462	-0.0920563	-0.040916	4.76988e-07
rs79080310	chr5_148955483_C_T	5	148955483	C	T	-0.0664861	0.0130462	-0.0920563	-0.040916	4.76988e-07
rs17285868	chr5_164271950_G_T	5	164271950	G	T	-0.0726129	0.012802	-0.0977044	-0.0475215	2.28124e-08
rs115886908	chr6_42948369_C_T	6	42948369	C	T	-0.103723	0.0191762	-0.141307	-0.066138	9.46497e-08
rs139943861	chr6_42997123_G_C	6	42997123	G	C	-0.103723	0.0191762	-0.141307	-0.066138	9.46497e-08
rs116097629	chr6_43121943_C_T	6	43121943	C	T	-0.103723	0.0191762	-0.141307	-0.066138	9.46497e-08
rs115770130	chr6_43220999_G_A	6	43220999	G	A	-0.113964	0.0218229	-0.156736	-0.0711924	2.50971e-07
rs143731843	chr6_43227187_C_T	6	43227187	C	T	-0.113964	0.0218229	-0.156736	-0.0711924	2.50971e-07
rs188106708	chr6_132119314_A_G	6	132119314	A	G	-0.0905646	0.0179257	-0.125698	-0.0554309	5.94847e-07
rs142437624	chr7_31421034_T_C	7	31421034	T	C	-0.100397	0.0199871	-0.139571	-0.0612233	6.87963e-07
rs114418501	chr7_96528935_G_A	7	96528935	G	A	-0.0747329	0.0139636	-0.102101	-0.0473647	1.27842e-07
